# Supplementary material for: Poly(glycidyl azide) as Photo-Crosslinker for Polymers
Source: Polymers (Basel). 2022 Dec 13;14(24):5451. doi: 10.3390/polym14245451 (PMC9787972; doi:10.3390/polym14245451)
Supplement: Supplementary file 1 [file polymers-14-05451-s001.zip]

Archive with 1 entries (1 files):
- polymers-2061907-supplementary.pdf
